# Supplementary material for: Huanglian Jiedu Decoction Treats Ischemic Stroke by Regulating Pyroptosis: Insights from Multi-Omics and Drug–Target Relationship Analysis
Source: Pharmaceuticals (Basel). 2025 May 23;18(6):775. doi: 10.3390/ph18060775 (PMC12195757; doi:10.3390/ph18060775)
Supplement: Supplementary file 1 [file pharmaceuticals-18-00775-s001.zip]

Archive with 2 entries (2 files):
- pharmaceuticals-3583699-supplementary1.pdf
- pharmaceuticals-3583699-supplementary2.pdf
